# Supplementary material for: Improvement in the Assessment of Response to Preoperative Chemoradiotherapy for Rectal Cancer Using Magnetic Resonance Imaging and a Multigene Biomarker
Source: Cancers (Basel). 2021 Jul 12;13(14):3480. doi: 10.3390/cancers13143480 (PMC8305437; doi:10.3390/cancers13143480)
Supplement: Supplementary file 1 [file cancers-13-03480-s001.zip]

Archive with 1 entries (1 files):
- cancers-1234301-supplementary.pdf
